# Supplementary material for: A Computational Journey across Nitroxide Radicals: From Structure to Spectroscopic Properties and Beyond
Source: Molecules. 2021 Dec 6;26(23):7404. doi: 10.3390/molecules26237404 (PMC8659111; doi:10.3390/molecules26237404)
Supplement: Supplementary file 1 [file molecules-26-07404-s001.zip]

Archive with 1 entries (1 files):
- molecules-1474141-supplementary.pdf
